# Supplementary material for: The multifunctional role of SPANX-A/D protein subfamily in the promotion of pro-tumoural processes in human melanoma
Source: Sci Rep. 2021 Feb 11;11:3583. doi: 10.1038/s41598-021-83169-1 (PMC7878863; doi:10.1038/s41598-021-83169-1)
Supplement: Supplementary file 2 — Supplementary Information 2. [file 41598_2021_83169_MOESM2_ESM.xlsx]

## Sheet: Hoja1
Supplementary Table 1. List of SPANX-A putative interactors in A375 melanoma cell line.
Protein IDs	Protein names	Gene names	Number of proteins	Peptides	Razor + unique peptides	LFQ intensity IP1	LFQ intensity IP2	LFQ intensity IP3	LFQ intensity IP4	LOG2 IP1	LOG2 IP2	LOG2 IP3	LOG2 IP4
Q9NS26	Sperm protein associated with the nucleus on the X chromosome A	SPANXA1	4	16	16	1802000000	818180000	1904700000	1835400000	30.747	29.6078	30.8269	30.7734
O75096	Low-density lipoprotein receptor-related protein 4	LRP4	1	2	2	14797000	8797400	9968000	0	23.8188	23.0686	23.2489
O75190-4	DnaJ homolog subfamily B member 6;DnaJ homolog subfamily B member 8;DnaJ homolog subfamily B member 2	DNAJB6	7	2	2	10475000	12944000	13208000	12096000	23.3204	23.6258	23.6549	23.528
P02751-4	Fibronectin;Anastellin;Ugl-Y1;Ugl-Y2;Ugl-Y3	FN1	15	2	2	64493000	29856000	40134000	37323000	25.9426	24.8315	25.2583	25.1536
P06703	Protein S100-A6	S100A6	1	2	2	93760000	72768000	100290000	81524000	26.4825	26.1168	26.5796	26.2807
P14174	Macrophage migration inhibitory factor	MIF	1	2	2	49386000	29673000	44772000	0	25.5576	24.8226	25.4161
P22735-2	Protein-glutamine gamma-glutamyltransferase K	TGM1	2	2	2	7817100	8201000	8586300	16529000	22.8982	22.9674	23.0336	23.9785
P25398	40S ribosomal protein S12	RPS12	1	2	2	37663000	23124000	23311000	26331000	25.1666	24.4629	24.4745	24.6503
P26641	Elongation factor 1-gamma	EEF1G	2	2	2	15003000	15729000	0	11969000	23.8387	23.9069		23.5128
P29508-2	Serpin B3	SERPINB3	2	2	2	13989000	19426000	0	12467000	23.7378	24.2115		23.5716
P41250	Glycine--tRNA ligase	GARS	1	2	2	14386000	10783000	8814200	30360000	23.7782	23.3623	23.0714	24.8557
P43686-2	26S protease regulatory subunit 6B	PSMC4	2	2	2	7116300	9225700	7038200	13052000	22.7627	23.1372	22.7468	23.6378
P47755-2	F-actin-capping protein subunit alpha-2;F-actin-capping protein subunit alpha-1	CAPZA2	3	2	2	11084000	11340000	8068100	11695000	23.402	23.4349	22.9438	23.4794
P50991-2	T-complex protein 1 subunit delta	CCT4	2	2	2	10700000	8610700	8383700	8440800	23.3511	23.0377	22.9992	23.0089
P51153	Ras-related protein Rab-13	RAB13	1	2	2	9153500	25291000	10396000	9070800	23.1259	24.5921	23.3095	23.1128
P53007	Tricarboxylate transport protein, mitochondrial	SLC25A1	1	2	2	12488000	11267000	13442000	12699000	23.574	23.4256	23.6802	23.5982
P53597	Succinyl-CoA ligase [ADP/GDP-forming] subunit alpha, mitochondrial	SUCLG1	1	2	2	8548300	7029500	6201300	9738000	23.0272	22.745	22.5641	23.2152
P61513	60S ribosomal protein L37a	RPL37A	1	2	2	12383000	12905000	21465000	19141000	23.5619	23.6214	24.3555	24.1902
P62750	60S ribosomal protein L23a	RPL23A	1	2	2	15867000	29240000	12923000	21868000	23.9195	24.8014	23.6234	24.3823
Q05BV3	Echinoderm microtubule-associated protein-like 5	EML5	2	2	2	64161000	16058000	79300000	7857800	25.9352	23.9368	26.2408	22.9057
Q12873-2	Chromodomain-helicase-DNA-binding protein 3;Chromodomain-helicase-DNA-binding protein 4;Chromodomain-helicase-DNA-binding protein 5	CHD3	6	2	2	91309000	239180000	283390000	57620000	26.4443	27.8335	28.0782	25.7801
Q13247-3	Serine/arginine-rich splicing factor 6;Serine/arginine-rich splicing factor 5;Serine/arginine-rich splicing factor 4	SRSF6	5	2	2	37980000	19261000	18842000	42152000	25.1787	24.1992	24.1674	25.3291
Q13428-2	Treacle protein	TCOF1	7	2	2	8854000	6772900	8775200	8246800	23.0779	22.6913	23.065	22.9754
Q13501-2	Sequestosome-1	SQSTM1	2	2	2	1194800	1407600	1330600	0	20.1883	20.4248	20.3436
Q16186	Proteasomal ubiquitin receptor ADRM1	ADRM1	1	2	2	10858000	11787000	0	17319000	23.3723	23.4907		24.0459
Q59GN2	Putative 60S ribosomal protein L39-like 5;60S ribosomal protein L39	RPL39P5	2	2	2	41788000	44201000	58259000	44578000	25.3166	25.3976	25.796	25.4098
Q5T9A4-3	ATPase family AAA domain-containing protein 3B;ATPase family AAA domain-containing protein 3C;ATPase family AAA domain-containing protein 3A	ATAD3B	7	2	2	791090000	411340000	346390000	396180000	29.5593	28.6158	28.3678	28.5616
Q6ZVX7	F-box only protein 50	NCCRP1	1	2	2	28389000	30136000	15012000	1513700	24.7588	24.845	23.8396	20.5296
Q86WR0	Coiled-coil domain-containing protein 25	CCDC25	2	2	2	704190000	616980000	760430000	493820000	29.3914	29.2006	29.5022	28.8794
Q96EP5-2	DAZ-associated protein 1	DAZAP1	2	2	2	25257000	20732000	27014000	45000000	24.5902	24.3054	24.6872	25.4234
Q99816-2	Tumor susceptibility gene 101 protein	TSG101	2	2	2	18438000	11062000	19566000	14967000	24.1362	23.3991	24.2218	23.8353
Q99832-2	T-complex protein 1 subunit eta	CCT7	4	2	2	8364600	10740000	6142700	12834000	22.9959	23.3565	22.5504	23.6135
Q99848	Probable rRNA-processing protein EBP2	EBNA1BP2	1	2	2	8976000	8901800	6553000	8096600	23.0976	23.0857	22.6437	22.9489
Q9H2D6-5	TRIO and F-actin-binding protein	TRIOBP	6	2	2	12999000	3500300	0	2455200	23.6319	21.739		21.2274
Q9H9B4	Sideroflexin-1	SFXN1	1	2	2	12268000	12446000	14308000	17862000	23.5484	23.5692	23.7703	24.0904
Q9NWT8	Aurora kinase A-interacting protein	AURKAIP1	1	2	2	161390000	178360000	162450000	204800000	27.266	27.4102	27.2754	27.6096
Q9UII4	E3 ISG15--protein ligase HERC5	HERC5	1	2	2	790190000	956420000	1823900000	1643900000	29.5576	29.8331	30.7644	30.6145
Q9Y3U8	60S ribosomal protein L36	RPL36	1	2	2	24404000	15555000	18874000	19103000	24.5406	23.8909	24.1699	24.1873
P32119	Peroxiredoxin-2	PRDX2	1	3	2	38507000	31915000	13019000	0	25.1986	24.9277	23.6341
Q9BUF5	Tubulin beta-6 chain	TUBB6	1	9	2	4487200	14839000	12356000	4798100	22.0974	23.8229	23.5587	22.194
O75683	Surfeit locus protein 6	SURF6	1	3	3	13435000	20461000	3212300	12206000	23.6795	24.2864	21.6152	23.5411
P05089-3	Arginase-1	ARG1	3	3	3	172180000	59511000	3869800	3427100	27.3593	25.8267	21.8838	21.7086
P08865	40S ribosomal protein SA	RPSA	1	3	3	13259000	14395000	0	22065000	23.6605	23.7791		24.3953
P10599-2	Thioredoxin	TXN	2	3	3	22050000	24653000	19155000	21068000	24.3943	24.5553	24.1912	24.3286
P12004	Proliferating cell nuclear antigen	PCNA	1	3	3	23326000	28145000	24717000	35070000	24.4754	24.7464	24.559	25.0637
P21333-2	Filamin-A;Filamin-C	FLNA	12	3	3	21061000	16872000	17972000	21868000	24.3281	24.0081	24.0992	24.3823
P22061	Protein-L-isoaspartate(D-aspartate) O-methyltransferase	PCMT1	2	3	3	21335000	23959000	25005000	33760000	24.3467	24.5141	24.5757	25.0088
P31949	Protein S100-A11;Protein S100-A11, N-terminally processed	S100A11	1	3	3	44035000	32487000	45942000	32396000	25.3921	24.9534	25.4533	24.9493
P43490	Nicotinamide phosphoribosyltransferase	NAMPT	1	3	3	13523000	13624000	16878000	13971000	23.6889	23.6996	24.0086	23.7359
P48643-2	T-complex protein 1 subunit epsilon	CCT5	2	3	3	24249000	23280000	19921000	29006000	24.5314	24.4726	24.2478	24.7898
P49773	Histidine triad nucleotide-binding protein 1	HINT1	1	3	3	51256000	32723000	37469000	65620000	25.6112	24.9638	25.1592	25.9676
P52788	Spermine synthase	SMS	2	3	3	7648800	10759000	11451000	21753000	22.8668	23.359	23.449	24.3747
P54886-2	Delta-1-pyrroline-5-carboxylate synthase;Glutamate 5-kinase;Gamma-glutamyl phosphate reductase	ALDH18A1	2	3	3	25840000	15771000	17319000	23832000	24.6231	23.9108	24.0459	24.5064
P61313	60S ribosomal protein L15	RPL15	2	3	3	126680000	24971000	41087000	36534000	26.9166	24.5738	25.2922	25.1227
P61927	60S ribosomal protein L37	RPL37	1	3	3	0	10848000	50796000	543470000		23.3709	25.5982	29.0176
P62195-2	26S protease regulatory subunit 8	PSMC5	5	3	3	15864000	12592000	9650500	5133400	23.9193	23.586	23.2022	22.2915
P62424	60S ribosomal protein L7a	RPL7A	1	3	3	16600000	10703000	11544000	13117000	23.9847	23.3515	23.4606	23.6449
P62851	40S ribosomal protein S25	RPS25	1	3	3	46667000	46829000	41774000	60481000	25.4759	25.4809	25.3161	25.85
P62854	40S ribosomal protein S26;Putative 40S ribosomal protein S26-like 1	RPS26	2	3	3	199920000	195700000	170160000	122760000	27.5748	27.5441	27.3423	26.8713
P62861	40S ribosomal protein S30	FAU	1	3	3	19608000	22325000	14233000	24899000	24.2249	24.4122	23.7627	24.5696
P63173	60S ribosomal protein L38	RPL38	1	3	3	133490000	116370000	143260000	160550000	26.9922	26.7941	27.0941	27.2584
Q8N9Q2	Protein SREK1IP1	SREK1IP1	1	3	3	29470000	28348000	37707000	10182000	24.8127	24.7567	25.1683	23.2795
Q8WVV4	Protein POF1B	POF1B	2	3	3	22054000	14658000	8935400	0	24.3945	23.8052	23.0911
Q99878	Histone H2A type 1-J;Histone H2A type 1-H;Histone H2A.J;Histone H2A type 2-C;Histone H2A type 1-C;Histone H2A type 3;Histone H2A type 2-A;Histone H2A type 1-D;Histone H2A type 1;Histone H2A type 1-B/E;Histone H2A.V;Histone H2A.Z;Histone H2A type 1-A;Histone H2AX	HIST1H2AJ	20	3	3	89393000	81662000	191180000	130910000	26.4137	26.2832	27.5104	26.964
Q9BVP2-2	Guanine nucleotide-binding protein-like 3	GNL3	2	3	3	24209000	0	21867000	16999000	24.529		24.3823	24.0189
Q9NZI8	Insulin-like growth factor 2 mRNA-binding protein 1	IGF2BP1	2	3	3	18305000	6581400	0	13419000	24.1257	22.65		23.6778
Q9Y230	RuvB-like 2	RUVBL2	2	3	3	12141000	7891900	12325000	12577000	23.5334	22.9119	23.5551	23.5843
O15067	Phosphoribosylformylglycinamidine synthase	PFAS	1	4	4	60637000	56616000	47083000	81621000	25.8537	25.7547	25.4887	26.2824
P09651-3	Heterogeneous nuclear ribonucleoprotein A1;Heterogeneous nuclear ribonucleoprotein A1, N-terminally processed	HNRNPA1	4	4	4	17543000	12903000	17008000	37246000	24.0644	23.6212	24.0197	25.1506
P13639	Elongation factor 2	EEF2	1	4	4	24077000	20822000	14517000	20622000	24.5212	24.3116	23.7912	24.2977
P22695	Cytochrome b-c1 complex subunit 2, mitochondrial	UQCRC2	1	4	4	27100000	15304000	50149000	153450000	24.6918	23.8674	25.5797	27.1932
P31947-2	14-3-3 protein sigma	SFN	7	4	4	17286000	25839000	14364000	29822000	24.0431	24.623	23.776	24.8299
P36542	ATP synthase subunit gamma, mitochondrial	ATP5C1	2	4	4	24996000	22435000	31961000	21020000	24.5752	24.4192	24.9298	24.3253
P49368-2	T-complex protein 1 subunit gamma	CCT3	2	4	4	3089100000	2924400000	3735600000	3371000000	31.5245	31.4455	31.7987	31.6505
P50454	Serpin H1	SERPINH1	1	4	4	22694000	15677000	0	24748000	24.4358	23.9021		24.5608
P51659-3	Peroxisomal multifunctional enzyme type 2;(3R)-hydroxyacyl-CoA dehydrogenase;Enoyl-CoA hydratase 2	HSD17B4	3	4	4	88100000	39099000	18961000	17816000	26.3926	25.2206	24.1765	24.0867
P61626	Lysozyme C	LYZ	1	4	4	92030000	175990000	83609000	74222000	26.4556	27.3909	26.3172	26.1453
Q07666	KH domain-containing, RNA-binding, signal transduction-associated protein 1	KHDRBS1	4	4	4	66115000	40304000	47732000	54179000	25.9785	25.2644	25.5085	25.6912
Q13049	E3 ubiquitin-protein ligase TRIM32	TRIM32	1	4	4	24120000	9946100	15238000	7909700	24.5237	23.2457	23.8612	22.9152
Q14103-3	Heterogeneous nuclear ribonucleoprotein D0	HNRNPD	4	4	4	42068000	35212000	41416000	58887000	25.3262	25.0696	25.3037	25.8114
Q1KMD3	Heterogeneous nuclear ribonucleoprotein U-like protein 2	HNRNPUL2	1	4	4	19770000	10753000	28197000	0	24.2368	23.3582	24.749
Q6UWP8	Suprabasin	SBSN	2	4	4	87401000	71978000	13767000	24592000	26.3811	26.1011	23.7147	24.5517
Q71DI3	Histone H3.2;Histone H3.1t;Histone H3.1;Histone H3.3	HIST2H3A	5	4	4	88765000	61187000	741630000	162380000	26.4035	25.8667	29.4661	27.2748
Q8NC51-4	Plasminogen activator inhibitor 1 RNA-binding protein	SERBP1	4	4	4	31311000	18283000	30863000	21307000	24.9002	24.124	24.8794	24.3448
Q9Y265-2	RuvB-like 1	RUVBL1	2	4	4	13400000	16363000	18593000	19857000	23.6757	23.9639	24.1483	24.2431
Q9Y3I0	tRNA-splicing ligase RtcB homolog	RTCB	1	4	4	43973000	27201000	51074000	39955000	25.3901	24.6972	25.6061	25.2519
P31942-2	Heterogeneous nuclear ribonucleoprotein H3	HNRNPH3	6	5	4	78249000	52233000	45367000	45412000	26.2216	25.6385	25.4351	25.4366
P60842	Eukaryotic initiation factor 4A-I;Eukaryotic initiation factor 4A-II;Eukaryotic initiation factor 4A-II, N-terminally processed	EIF4A1	4	5	4	77861000	73540000	65521000	86798000	26.2144	26.132	25.9655	26.3712
Q15366-7	Poly(rC)-binding protein 2;Poly(rC)-binding protein 3	PCBP2	13	7	4	80714000	67725000	72607000	86806000	26.2663	26.0132	26.1136	26.3713
P55795	Heterogeneous nuclear ribonucleoprotein H2	HNRNPH2	1	11	4	57156000	24741000	45442000	62216000	25.7684	24.5604	25.4375	25.8908
Q13509	Tubulin beta-3 chain	TUBB3	2	18	4	25121000	30161000	31141000	39439000	24.5824	24.8462	24.8923	25.2331
P62714	Serine/threonine-protein phosphatase 2A catalytic subunit beta isoform	PPP2CB	2	22	4	90460000	39260000	59359000	57670000	26.4308	25.2266	25.823	25.7813
O76021	Ribosomal L1 domain-containing protein 1	RSL1D1	2	5	5	68673000	49056000	61702000	48468000	26.0332	25.5479	25.8788	25.5305
P05109	Protein S100-A8;Protein S100-A8, N-terminally processed	S100A8	1	5	5	23825000	49418000	16753000	41248000	24.506	25.5585	23.9979	25.2978
P30050	60S ribosomal protein L12	RPL12	2	5	5	149980000	158060000	137480000	191280000	27.1602	27.2359	27.0346	27.5111
P35268	60S ribosomal protein L22	RPL22	2	5	5	157630000	165720000	146270000	208220000	27.232	27.3042	27.1241	27.6335
P42677	40S ribosomal protein S27;40S ribosomal protein S27-like	RPS27	2	5	5	121840000	125550000	140440000	201900000	26.8604	26.9037	27.0654	27.5891
P51991	Heterogeneous nuclear ribonucleoprotein A3	HNRNPA3	2	5	5	88771000	35048000	37957000	137500000	26.4036	25.0628	25.1779	27.0349
P55084-2	Trifunctional enzyme subunit beta, mitochondrial;3-ketoacyl-CoA thiolase	HADHB	2	5	5	36285000	21387000	28436000	25579000	25.1129	24.3502	24.7612	24.6085
P60866	40S ribosomal protein S20	RPS20	2	5	5	61018000	36140000	41892000	52010000	25.8627	25.1071	25.3202	25.6323
P62701	40S ribosomal protein S4, X isoform;40S ribosomal protein S4, Y isoform 1	RPS4X	3	5	5	18115000	20784000	36499000	31102000	24.1107	24.309	25.1214	24.8905
Q13148	TAR DNA-binding protein 43	TARDBP	2	5	5	39042000	18619000	19552000	22558000	25.2185	24.1503	24.2208	24.4271
Q8IXB1-2	DnaJ homolog subfamily C member 10	DNAJC10	3	5	5	7655500	10990000	14107000	7671000	22.8681	23.3897	23.7499	22.871
Q9BU76-4	Multiple myeloma tumor-associated protein 2	MMTAG2	4	5	5	65530000	65256000	85834000	116640000	25.9657	25.9596	26.355	26.7975
Q9BZF9-2	Uveal autoantigen with coiled-coil domains and ankyrin repeats	UACA	2	5	5	38531000	18198000	36656000	6894400	25.1995	24.1173	25.1275	22.717
Q9UKU9	Angiopoietin-related protein 2	ANGPTL2	2	5	5	37252000	20631000	42596000	55673000	25.1508	24.2983	25.3442	25.7305
P05141	ADP/ATP translocase 2;ADP/ATP translocase 2, N-terminally processed	SLC25A5	1	16	5	98044000	94927000	104990000	111350000	26.5469	26.5003	26.6457	26.7305
P02794	Ferritin heavy chain;Ferritin heavy chain, N-terminally processed	FTH1	1	6	6	156360000	15084000	51830000	70303000	27.2203	23.8465	25.6273	26.0671
P08559-3	Pyruvate dehydrogenase E1 component subunit alpha, somatic form, mitochondrial	PDHA1	5	6	6	57142000	39018000	36493000	25077000	25.768	25.2176	25.1211	24.5799
P08708	40S ribosomal protein S17	RPS17	1	6	6	85790000	88603000	96115000	99338000	26.3543	26.4009	26.5183	26.5658
P09382	Galectin-1	LGALS1	1	6	6	98012000	73038000	85403000	102490000	26.5465	26.1221	26.3478	26.6109
P11177-3	Pyruvate dehydrogenase E1 component subunit beta, mitochondrial	PDHB	3	6	6	44984000	45571000	50032000	68539000	25.4229	25.4416	25.5763	26.0304
P14923	Junction plakoglobin	JUP	2	6	6	22257000	14966000	11636000	46900000	24.4078	23.8352	23.4721	25.4831
P31025	Lipocalin-1	LCN1	2	6	6	76553000	162330000	47159000	29000000	26.19	27.2744	25.491	24.7895
P38919	Eukaryotic initiation factor 4A-III;Eukaryotic initiation factor 4A-III, N-terminally processed	EIF4A3	1	6	6	65619000	38970000	50417000	45948000	25.9676	25.2159	25.5874	25.4535
P46782	40S ribosomal protein S5;40S ribosomal protein S5, N-terminally processed	RPS5	1	6	6	76955000	49824000	33888000	36363000	26.1975	25.5703	25.0143	25.116
P50914	60S ribosomal protein L14	RPL14	1	6	6	96619000	84191000	74957000	112350000	26.5258	26.3272	26.1596	26.7434
P62829	60S ribosomal protein L23	RPL23	1	6	6	158880000	73641000	139150000	175650000	27.2434	26.134	27.0521	27.3881
P78371	T-complex protein 1 subunit beta	CCT2	2	6	6	20930000	19977000	15923000	63115000	24.3191	24.2518	23.9246	25.9115
Q08380	Galectin-3-binding protein	LGALS3BP	1	6	6	45020000	9147600	54057000	46908000	25.4241	23.125	25.688	25.4833
Q15942	Zyxin	ZYX	2	6	6	42579000	50825000	49855000	35412000	25.3436	25.599	25.5712	25.0777
Q16658	Fascin	FSCN1	1	6	6	50760000	38403000	46987000	67743000	25.5972	25.1947	25.4858	26.0136
Q8TA86	Retinitis pigmentosa 9 protein	RP9	1	6	6	168230000	112310000	117540000	148560000	27.3259	26.7429	26.8086	27.1465
Q8TDN6	Ribosome biogenesis protein BRX1 homolog	BRIX1	1	6	6	55751000	42908000	46233000	33112000	25.7325	25.3547	25.4624	24.9809
Q96FQ6	Protein S100-A16	S100A16	1	6	6	86340000	0	18413000	39857000	26.3635		24.1342	25.2483
Q99880	Histone H2B type 1-L;Histone H2B type 1-M;Histone H2B type 1-N;Histone H2B type 1-H;Histone H2B type 2-F;Histone H2B type 1-C/E/F/G/I;Histone H2B type 1-D;Histone H2B type F-S;Histone H2B type 1-K;Histone H2B type 3-B;Histone H2B type 2-E;Histone H2B type 1-B;Histone H2B type 1-O;Histone H2B type 1-J;Histone H2B type 1-A	HIST1H2BL	16	6	6	399850000	77252000	215410000	131890000	28.5749	26.2031	27.6825	26.9748
Q9NWB6	Arginine and glutamate-rich protein 1	ARGLU1	3	6	6	303300000	82013000	90873000	88759000	28.1762	26.2893	26.4373	26.4034
P07437	Tubulin beta chain	TUBB	4	27	6	81573000	58063000	67529000	100410000	26.2816	25.7911	26.009	26.5813
P06702	Protein S100-A9	S100A9	1	7	7	112350000	134010000	33276000	99461000	26.7434	26.9978	24.988	26.5676
P15880	40S ribosomal protein S2	RPS2	1	7	7	257550000	202840000	215510000	248750000	27.9403	27.5958	27.6832	27.8901
P47914	60S ribosomal protein L29	RPL29	1	7	7	866920000	799610000	709550000	3021600000	29.6913	29.5747	29.4023	31.4927
P62249	40S ribosomal protein S16	RPS16	1	7	7	270080000	221320000	209240000	248210000	28.0088	27.7216	27.6406	27.887
P62888	60S ribosomal protein L30	RPL30	1	7	7	117480000	73341000	114950000	109260000	26.8078	26.1281	26.7764	26.7032
Q06830	Peroxiredoxin-1	PRDX1	2	7	7	112060000	105400000	107020000	105540000	26.7397	26.6513	26.6733	26.6532
Q15233	Non-POU domain-containing octamer-binding protein	NONO	2	7	7	58113000	47590000	25863000	59964000	25.7924	25.5042	24.6244	25.8376
P52597	Heterogeneous nuclear ribonucleoprotein F;Heterogeneous nuclear ribonucleoprotein F, N-terminally processed	HNRNPF	1	10	7	124450000	102000000	90083000	43611000	26.891	26.604	26.4248	25.3782
O14979-3	Heterogeneous nuclear ribonucleoprotein D-like	HNRNPDL	3	8	8	227690000	180150000	214550000	228330000	27.7625	27.4246	27.6767	27.7665
P61247	40S ribosomal protein S3a	RPS3A	1	8	8	76465000	45787000	77479000	201570000	26.1883	25.4484	26.2073	27.5867
P62263	40S ribosomal protein S14	RPS14	1	8	8	287420000	211560000	220490000	324290000	28.0986	27.6565	27.7161	28.2727
P62847-2	40S ribosomal protein S24	RPS24	4	8	8	81125000	89633000	80565000	124580000	26.2736	26.4175	26.2636	26.8925
P84103-2	Serine/arginine-rich splicing factor 3	SRSF3	6	8	8	96525000	99600000	102260000	116380000	26.5244	26.5696	26.6077	26.7943
Q08188	Protein-glutamine gamma-glutamyltransferase E;Protein-glutamine gamma-glutamyltransferase E 50 kDa catalytic chain;Protein-glutamine gamma-glutamyltransferase E 27 kDa non-catalytic chain	TGM3	1	8	8	109020000	78805000	0	17957000	26.7	26.2318		24.098
Q15365	Poly(rC)-binding protein 1	PCBP1	1	8	8	139410000	94623000	100270000	120410000	27.0548	26.4957	26.5793	26.8434
P02788	Lactotransferrin;Lactoferricin-H;Kaliocin-1;Lactoferroxin-A;Lactoferroxin-B;Lactoferroxin-C	LTF	2	10	8	17132000	92388000	13700000	6387400	24.0302	26.4612	23.7077	22.6068
P16401	Histone H1.5	HIST1H1B	1	13	8	177890000	193620000	99965000	175010000	27.4064	27.5287	26.5749	27.3829
O43175	D-3-phosphoglycerate dehydrogenase	PHGDH	1	9	9	138240000	109210000	111590000	148910000	27.0426	26.7025	26.7336	27.1499
P22626	Heterogeneous nuclear ribonucleoproteins A2/B1	HNRNPA2B1	2	9	9	81264000	60085000	70546000	96591000	26.2761	25.8405	26.0721	26.5254
P23528	Cofilin-1	CFL1	3	9	9	92591000	89578000	82238000	124930000	26.4644	26.4166	26.2933	26.8965
P25311	Zinc-alpha-2-glycoprotein	AZGP1	1	9	9	115270000	139630000	36034000	65773000	26.7804	27.057	25.1029	25.971
P28482	Mitogen-activated protein kinase 1	MAPK1	2	9	9	148370000	61998000	122420000	104650000	27.1446	25.8857	26.8673	26.641
P46777	60S ribosomal protein L5	RPL5	1	9	9	116720000	90033000	100530000	89233000	26.7985	26.424	26.5831	26.4111
P62266	40S ribosomal protein S23	RPS23	1	9	9	568800000	468080000	582780000	789900000	29.0833	28.8022	29.1184	29.5571
P81605	Dermcidin;Survival-promoting peptide;DCD-1	DCD	1	9	9	505370000	985620000	236970000	351450000	28.9128	29.8765	27.8201	28.3887
Q07020	60S ribosomal protein L18	RPL18	2	9	9	437110000	316740000	301040000	422650000	28.7034	28.2387	28.1654	28.6549
Q08554-2	Desmocollin-1	DSC1	2	9	9	90663000	128970000	21023000	61646000	26.434	26.9425	24.3255	25.8775
Q14498-3	RNA-binding protein 39	RBM39	8	9	9	57095000	51014000	26553000	45015000	25.7669	25.6044	24.6624	25.4239
P12268	Inosine-5-monophosphate dehydrogenase 2	IMPDH2	1	10	10	150620000	118230000	136960000	163520000	27.1663	26.817	27.0292	27.2849
P18077	60S ribosomal protein L35a	RPL35A	1	10	10	366240000	325360000	352550000	389490000	28.4482	28.2775	28.3933	28.537
P22087	rRNA 2-O-methyltransferase fibrillarin	FBL	2	10	10	173960000	134470000	163330000	163310000	27.3742	27.0027	27.2832	27.283
P43243	Matrin-3	MATR3	2	10	10	140380000	80472000	118840000	125460000	27.0648	26.262	26.8244	26.9027
P46776	60S ribosomal protein L27a	RPL27A	1	10	10	539130000	416500000	422010000	558940000	29.0061	28.6337	28.6527	29.0581
P62244	40S ribosomal protein S15a	RPS15A	1	10	10	217100000	181330000	198330000	229570000	27.6938	27.434	27.5633	27.7744
P62277	40S ribosomal protein S13	RPS13	1	10	10	257620000	197960000	190430000	232900000	27.9407	27.5606	27.5047	27.7951
Q5T749	Keratinocyte proline-rich protein	KPRP	1	10	10	288230000	418240000	245280000	40639000	28.1026	28.6398	27.8699	25.2764
Q5VTE0	Putative elongation factor 1-alpha-like 3;Elongation factor 1-alpha 1;Elongation factor 1-alpha 2	EEF1A1P5	4	10	10	397980000	306660000	320990000	414130000	28.5681	28.1921	28.258	28.6255
Q969Q0	60S ribosomal protein L36a-like;60S ribosomal protein L36a	RPL36AL	2	10	10	1157100000	1208500000	1108000000	2516000000	30.1079	30.1706	30.0453	31.2285
Q9NP64-2	Nucleolar protein of 40 kDa	ZCCHC17	3	10	10	335970000	288330000	321620000	313800000	28.3238	28.1031	28.2608	28.2253
O95478	Ribosome biogenesis protein NSA2 homolog	NSA2	1	11	11	270770000	284440000	273230000	339480000	28.0125	28.0835	28.0255	28.3388
P04406	Glyceraldehyde-3-phosphate dehydrogenase	GAPDH	2	11	11	341600000	253700000	222840000	311230000	28.3477	27.9185	27.7314	28.2134
P04792	Heat shock protein beta-1	HSPB1	1	11	11	109310000	169000000	54455000	112770000	26.7039	27.3324	25.6986	26.7488
P18621	60S ribosomal protein L17	RPL17	3	11	11	267120000	234470000	270190000	314300000	27.9929	27.8048	28.0094	28.2276
P23381	Tryptophan--tRNA ligase, cytoplasmic;T1-TrpRS;T2-TrpRS	WARS	2	11	11	128130000	108160000	96448000	127140000	26.933	26.6886	26.5232	26.9218
P46778	60S ribosomal protein L21	RPL21	1	11	11	585530000	413080000	503160000	596710000	29.1252	28.6218	28.9064	29.1525
P83731	60S ribosomal protein L24	RPL24	1	11	11	272740000	236940000	267660000	329730000	28.023	27.8199	27.9958	28.2967
Q13151	Heterogeneous nuclear ribonucleoprotein A0	HNRNPA0	1	11	11	252920000	110800000	164680000	216960000	27.9141	26.7234	27.2951	27.6929
P06576	ATP synthase subunit beta, mitochondrial	ATP5B	1	12	12	185060000	183270000	196930000	241370000	27.4634	27.4494	27.5531	27.8467
P14866	Heterogeneous nuclear ribonucleoprotein L	HNRNPL	2	12	12	191170000	109180000	127040000	168200000	27.5103	26.7021	26.9207	27.3256
P17987	T-complex protein 1 subunit alpha	TCP1	1	12	12	172350000	136750000	180910000	153030000	27.3608	27.027	27.4307	27.1892
P32969	60S ribosomal protein L9	RPL9	1	12	12	226010000	155590000	170170000	193560000	27.7518	27.2132	27.3424	27.5282
P42766	60S ribosomal protein L35	RPL35	1	12	12	4361200000	5268000000	3274600000	4625900000	32.0221	32.2946	31.6087	32.1071
P61353	60S ribosomal protein L27	RPL27	1	12	12	948360000	973370000	685650000	1116000000	29.8209	29.8584	29.3529	30.0557
P62269	40S ribosomal protein S18	RPS18	1	12	12	393830000	352390000	341090000	495650000	28.553	28.3926	28.3456	28.8847
P62826	GTP-binding nuclear protein Ran	RAN	1	12	12	864590000	663530000	935300000	706380000	29.6874	29.3056	29.8009	29.3959
P62913	60S ribosomal protein L11	RPL11	1	12	12	328250000	281080000	339250000	388990000	28.2902	28.0664	28.3378	28.5352
P62979	Ubiquitin-40S ribosomal protein S27a;Ubiquitin;40S ribosomal protein S27a	RPS27A	4	12	12	696060000	816350000	1018300000	584420000	29.3746	29.6046	29.9235	29.1224
Q15084-3	Protein disulfide-isomerase A6	PDIA6	5	12	12	207230000	77956000	164700000	178250000	27.6267	26.2162	27.2953	27.4093
Q9NZT1	Calmodulin-like protein 5	CALML5	1	12	12	210950000	365200000	70112000	182880000	27.6523	28.4441	26.0632	27.4463
O00154-4	Cytosolic acyl coenzyme A thioester hydrolase	ACOT7	8	13	13	251850000	222560000	237520000	280050000	27.908	27.7296	27.8235	28.0611
P09661	U2 small nuclear ribonucleoprotein A	SNRPA1	1	13	13	144220000	64860000	119870000	134960000	27.1037	25.9508	26.8369	27.008
P31944	Caspase-14;Caspase-14 subunit p17, mature form;Caspase-14 subunit p10, mature form;Caspase-14 subunit p20, intermediate form;Caspase-14 subunit p8, intermediate form	CASP14	1	13	13	187110000	221210000	12804000	159960000	27.4793	27.7208	23.6101	27.2531
P47895	Aldehyde dehydrogenase family 1 member A3	ALDH1A3	1	13	13	75194000	82778000	87423000	83568000	26.1641	26.3027	26.3815	26.3164
P49207	60S ribosomal protein L34	RPL34	1	14	14	2508500000	1785300000	2299200000	2376000000	31.2242	30.7335	31.0985	31.1459
P62805	Histone H4	HIST1H4A	1	14	14	61112000	59495000	1311600000	181340000	25.865	25.8263	30.2887	27.4341
P62910	60S ribosomal protein L32	RPL32	1	14	14	647520000	553250000	488330000	839770000	29.2703	29.0434	28.8633	29.6454
P07355	Annexin A2;Putative annexin A2-like protein	ANXA2	3	15	15	117180000	104200000	54862000	94738000	26.8042	26.6348	25.7093	26.4974
P08238	Heat shock protein HSP 90-beta	HSP90AB1	6	15	15	196500000	186310000	175500000	234940000	27.55	27.4731	27.3869	27.8077
P46779	60S ribosomal protein L28	RPL28	5	15	15	506630000	313160000	409060000	420400000	28.9164	28.2223	28.6077	28.6472
P61254	60S ribosomal protein L26	RPL26	1	15	15	402700000	353820000	257890000	364600000	28.5851	28.3984	27.9422	28.4417
P62937	Peptidyl-prolyl cis-trans isomerase A;Peptidyl-prolyl cis-trans isomerase A, N-terminally processed	PPIA	9	15	15	1299100000	876050000	1455700000	1306900000	30.2749	29.7064	30.4391	30.2835
P84098	60S ribosomal protein L19	RPL19	1	15	15	308300000	184260000	251270000	240120000	28.1998	27.4572	27.9047	27.8392
P62753	40S ribosomal protein S6	RPS6	1	16	16	416570000	363130000	386030000	589640000	28.634	28.4359	28.5241	29.1353
Q02543	60S ribosomal protein L18a	RPL18A	1	16	16	449160000	320640000	571140000	458260000	28.7427	28.2564	29.0893	28.7716
Q02878	60S ribosomal protein L6	RPL6	1	16	16	852230000	695830000	648390000	807490000	29.6667	29.3742	29.2723	29.5889
P12236	ADP/ATP translocase 3;ADP/ATP translocase 3, N-terminally processed;ADP/ATP translocase 1	SLC25A6	3	17	17	381540000	306000000	377440000	379280000	28.5073	28.189	28.4917	28.4987
P27635	60S ribosomal protein L10	RPL10	2	17	17	608410000	392560000	505980000	423720000	29.1805	28.5483	28.9145	28.6585
P62280	40S ribosomal protein S11	RPS11	1	17	17	774180000	641700000	784050000	829070000	29.5281	29.2573	29.5464	29.6269
P62917	60S ribosomal protein L8	RPL8	1	17	17	815580000	526740000	671980000	773160000	29.6033	28.9725	29.3238	29.5262
Q02413	Desmoglein-1	DSG1	2	17	17	126270000	155870000	59770000	8498700	26.9119	27.2158	25.8329	23.0188
P10412	Histone H1.4;Histone H1.1	HIST1H1E	3	18	18	1878000000	2243200000	1413600000	2276900000	30.8065	31.0629	30.3967	31.0844
P11142	Heat shock cognate 71 kDa protein	HSPA8	7	18	18	238250000	186400000	273430000	298880000	27.8279	27.4738	28.0266	28.155
P40429	60S ribosomal protein L13a	RPL13A	2	18	18	670060000	501440000	621750000	783890000	29.3197	28.9015	29.2118	29.5461
P61978-3	Heterogeneous nuclear ribonucleoprotein K	HNRNPK	3	18	18	315260000	245840000	292180000	374640000	28.232	27.8731	28.1223	28.4809
P63244	Guanine nucleotide-binding protein subunit beta-2-like 1;Guanine nucleotide-binding protein subunit beta-2-like 1, N-terminally processed	GNB2L1	1	18	18	427450000	378060000	448970000	450940000	28.6712	28.494	28.742	28.7484
P17844-2	Probable ATP-dependent RNA helicase DDX5	DDX5	2	19	18	329020000	265530000	305530000	303910000	28.2936	27.9843	28.1867	28.1791
P25705-2	ATP synthase subunit alpha, mitochondrial	ATP5A1	3	19	19	528090000	441310000	408200000	574340000	28.9762	28.7172	28.6047	29.0973
P26373	60S ribosomal protein L13	RPL13	2	19	19	1128200000	927250000	1092900000	1133900000	30.0714	29.7884	30.0255	30.0786
Q00839-2	Heterogeneous nuclear ribonucleoprotein U	HNRNPU	2	19	19	566930000	409660000	574900000	564190000	29.0786	28.6099	29.0987	29.0716
P36578	60S ribosomal protein L4	RPL4	1	20	20	483830000	386800000	562370000	515220000	28.8499	28.527	29.0669	28.9406
Q14697	Neutral alpha-glucosidase AB	GANAB	2	20	20	284270000	264260000	327260000	344680000	28.0827	27.9774	28.2859	28.3607
P49411	Elongation factor Tu, mitochondrial	TUFM	1	21	21	530060000	400600000	394000000	546400000	28.9816	28.5776	28.5536	29.0254
P62241	40S ribosomal protein S8	RPS8	1	21	21	2522100000	2100200000	2546600000	2495200000	31.232	30.9679	31.2459	31.2165
P23396	40S ribosomal protein S3	RPS3	2	22	22	517540000	462630000	536830000	629160000	28.9471	28.7853	28.9999	29.2289
P46781	40S ribosomal protein S9	RPS9	1	22	22	1798600000	1130900000	1671500000	1639200000	30.7442	30.0748	30.6385	30.6103
P63261	Actin, cytoplasmic 2;Actin, cytoplasmic 2, N-terminally processed	ACTG1	1	22	22	1513400000	1314400000	1186400000	1503000000	30.4951	30.2918	30.1439	30.4852
P07305	Histone H1.0;Histone H1.0, N-terminally processed	H1F0	2	24	24	1402900000	1888300000	1220900000	1818900000	30.3858	30.8144	30.1853	30.7604
P67775	Serine/threonine-protein phosphatase 2A catalytic subunit alpha isoform	PPP2CA	2	24	24	932560000	456990000	1031800000	568840000	29.7966	28.7676	29.9425	29.0834
P68363	Tubulin alpha-1B chain;Tubulin alpha-4A chain	TUBA1B	5	24	24	1228800000	1084100000	1162300000	1301900000	30.1946	30.0139	30.1143	30.278
P18124	60S ribosomal protein L7	RPL7	1	26	26	1688500000	1393700000	1409800000	1755800000	30.6531	30.3763	30.3928	30.7095
P31943	Heterogeneous nuclear ribonucleoprotein H;Heterogeneous nuclear ribonucleoprotein H, N-terminally processed	HNRNPH1	1	26	26	1614900000	1338500000	1460400000	1533600000	30.5888	30.318	30.4437	30.5143
Q96PK6	RNA-binding protein 14	RBM14	5	26	26	1315700000	918500000	1232900000	1230600000	30.2932	29.7747	30.1994	30.1967
Q9BS26	Endoplasmic reticulum resident protein 44	ERP44	1	26	26	1607400000	1071700000	1775100000	1660200000	30.5821	29.9973	30.7253	30.6287
P10809	60 kDa heat shock protein, mitochondrial	HSPD1	2	27	27	550060000	529950000	453960000	666450000	29.035	28.9813	28.758	29.3119
P68371	Tubulin beta-4B chain	TUBB4B	2	28	28	1099400000	1174500000	1261000000	1500200000	30.0341	30.1294	30.2319	30.4825
P06733	Alpha-enolase	ENO1	7	29	29	1456200000	1322500000	1144400000	1627500000	30.4396	30.3006	30.0919	30.6
O00571-2	ATP-dependent RNA helicase DDX3X;ATP-dependent RNA helicase DDX3Y	DDX3X	9	30	30	531730000	384710000	514330000	446750000	28.9861	28.5192	28.9381	28.7349
Q08211	ATP-dependent RNA helicase A	DHX9	2	30	30	433300000	364620000	446730000	293200000	28.6908	28.4418	28.7348	28.1273
P23526	Adenosylhomocysteinase	AHCY	2	33	33	4200300000	2091800000	4601900000	3808300000	31.9678	30.9621	32.0996	31.8265
P39023	60S ribosomal protein L3	RPL3	1	35	35	2752300000	2137500000	2566000000	2626400000	31.358	30.9933	31.2569	31.2904
P52272-2	Heterogeneous nuclear ribonucleoprotein M	HNRNPM	2	36	36	1175100000	967530000	958310000	1100800000	30.1301	29.8497	29.8359	30.0359
P11216	Glycogen phosphorylase, brain form	PYGB	3	37	37	512990000	440920000	539710000	481850000	28.9344	28.7159	29.0076	28.844
P14618	Pyruvate kinase PKM	PKM	3	38	38	2382800000	2057700000	2219200000	2946000000	31.15	30.9384	31.0474	31.4561
P15924	Desmoplakin	DSP	3	39	39	483520000	528550000	295130000	416320000	28.849	28.9775	28.1368	28.6331
P08670	Vimentin	VIM	6	40	40	528070000	549220000	1688400000	1316200000	28.9762	29.0328	30.653	30.2937
P35527	Keratin, type I cytoskeletal 9	KRT9	2	64	64	12506000000	19206000000	12784000000	12262000000	33.5419	34.1608	33.5736	33.5135
P35908	Keratin, type II cytoskeletal 2 epidermal	KRT2	3	84	78	31674000000	50265000000	15069000000	9930900000	34.8826	35.5488	33.8109	33.2093
P02545	Prelamin-A/C;Lamin-A/C	LMNA	6	81	81	1473100000	898180000	1155100000	1262400000	30.4562	29.7424	30.1054	30.2335
P04264	Keratin, type II cytoskeletal 1	KRT1	1	88	88	48522000000	69957000000	35358000000	30028000000	35.4979	36.0257	35.0413	34.8056
