# Supplementary material for: The multifunctional role of SPANX-A/D protein subfamily in the promotion of pro-tumoural processes in human melanoma
Source: Sci Rep. 2021 Feb 11;11:3583. doi: 10.1038/s41598-021-83169-1 (PMC7878863; doi:10.1038/s41598-021-83169-1)
Supplement: Supplementary file 3 — Supplementary Information 3. [file 41598_2021_83169_MOESM3_ESM.xlsx]

## Sheet: Chromatin Organization
Supplementary Table 2. Biological and molecular functions of the SPANX-A putative interactors.
Protein names	Gene names	Molecular Function	Mean Intensity	Log2
Histone H1.4;Histone H1.1	HIST1H1E;HIST1H1A	histone	1952925000	30.863
Histone H1.0;Histone H1.0, N-terminally processed	H1F0	histone	1582750000	30.5598
Prelamin-A/C;Lamin-A/C	LMNA	Chromatin organization, transcription	1197195000	30.157
Histone H4	HIST1H4A	histone	403386750	28.5876
Histone H3.2;Histone H3.1t;Histone H3.1;Histone H3.3	HIST2H3A;HIST3H3;HIST1H3A;H3F3A	Histone	263490500	27.9732
Histone H2B type 1-L;Histone H2B type 1-M;Histone H2B type 1-N;Histone H2B type 1-H;Histone H2B type 2-F;Histone H2B type 1-C/E/F/G/I;Histone H2B type 1-D;Histone H2B type F-S;Histone H2B type 1-K;Histone H2B type 3-B;Histone H2B type 2-E;Histone H2B type 1-B;Histone H2B type 1-O;Histone H2B type 1-J;Histone H2B type 1-A	HIST1H2BL;HIST1H2BM;HIST1H2BN;HIST1H2BH;HIST2H2BF;HIST1H2BC;HIST1H2BD;H2BFS;HIST1H2BK;HIST3H2BB;HIST2H2BE;HIST1H2BB;HIST1H2BO;HIST1H2BJ;HIST1H2BA	Histone	206100500	27.6188
Chromodomain-helicase-DNA-binding protein 3;Chromodomain-helicase-DNA-binding protein 4;Chromodomain-helicase-DNA-binding protein 5	CHD3;CHD4;CHD5	Chromatin regulator	167874750	27.3228
Histone H1.5	HIST1H1B	Histone	161621250	27.268
Histone H2A type 1-J;Histone H2A type 1-H;Histone H2A.J;Histone H2A type 2-C;Histone H2A type 1-C;Histone H2A type 3;Histone H2A type 2-A;Histone H2A type 1-D;Histone H2A type 1;Histone H2A type 1-B/E;Histone H2A.V;Histone H2A.Z;Histone H2A type 1-A;Histone H2AX	HIST1H2AJ;HIST1H2AH;H2AFJ;HIST2H2AC;HIST1H2AC;HIST3H2A;HIST2H2AA3;HIST1H2AD;HIST1H2AG;HIST1H2AB;H2AFV;H2AFZ;HIST1H2AA;H2AFX	Histone	123286250	26.8774
Proliferating cell nuclear antigen	PCNA	DNA replication	27814500	24.7293
RuvB-like 2	RUVBL2	DNA replication	11233725	23.4213

## Sheet: RNA Related Processes
Protein names	Gene names	Molecular Function	Mean Intensity	Log2
Coiled-coil domain-containing protein 25	CCDC25	RNA binding	643855000	29.2622
ATP-dependent RNA helicase DDX3X;ATP-dependent RNA helicase DDX3Y	DDX3X;DDX3Y	RNA binding	469380000	28.8062
Nucleolar protein of 40 kDa	ZCCHC17	RNA binding	314930000	28.2305
Multiple myeloma tumor-associated protein 2	MMTAG2	RNA binding	83315000	26.3121
Eukaryotic initiation factor 4A-I;Eukaryotic initiation factor 4A-II;Eukaryotic initiation factor 4A-II, N-terminally processed	EIF4A1;EIF4A2	mRNA binding to protein	75930000	26.1782
TAR DNA-binding protein 43	TARDBP	RNA binding	24942750	24.5721
Surfeit locus protein 6	SURF6	RNA binding	12328575	23.5555
Insulin-like growth factor 2 mRNA-binding protein 1	IGF2BP1	RNA binding	9576350	23.191
rRNA 2-O-methyltransferase fibrillarin	FBL	mRNA processing	158767500	27.2423
KH domain-containing, RNA-binding, signal transduction-associated protein 1	KHDRBS1	mRNA stabilizing	52082500	25.6343
Plasminogen activator inhibitor 1 RNA-binding protein	SERBP1	mRNA stabilizing	25441000	24.6007
Probable rRNA-processing protein EBP2	EBNA1BP2	mRNA processing	8131850	22.9552
Heterogeneous nuclear ribonucleoprotein H;Heterogeneous nuclear ribonucleoprotein H, N-terminally processed	HNRNPH1	hnRNP	1486850000	30.4696
Heterogeneous nuclear ribonucleoprotein M	HNRNPM	hnRNP	1050435000	29.9683
Heterogeneous nuclear ribonucleoprotein U	HNRNPU	hnRNP	528920000	28.9785
Heterogeneous nuclear ribonucleoprotein K	HNRNPK	hnRNP	306980000	28.1936
Heterogeneous nuclear ribonucleoprotein D-like	HNRNPDL	hnRNP	212680000	27.6641
Heterogeneous nuclear ribonucleoprotein A0	HNRNPA0	hnRNP	186340000	27.4734
Heterogeneous nuclear ribonucleoprotein L	HNRNPL	hnRNP	148897500	27.1497
Heterogeneous nuclear ribonucleoprotein F;Heterogeneous nuclear ribonucleoprotein F, N-terminally processed	HNRNPF	hnRNP	90036000	26.424
Heterogeneous nuclear ribonucleoproteins A2/B1	HNRNPA2B1	hnRNP	77121500	26.2006
Heterogeneous nuclear ribonucleoprotein A3	HNRNPA3	hnRNP	74819000	26.1569
Heterogeneous nuclear ribonucleoprotein H3	HNRNPH3	hnRNP	55315250	25.7212
Heterogeneous nuclear ribonucleoprotein H2	HNRNPH2	hnRNP	47388750	25.498
Heterogeneous nuclear ribonucleoprotein D0	HNRNPD	hnRNP	44395750	25.4039
Heterogeneous nuclear ribonucleoprotein A1;Heterogeneous nuclear ribonucleoprotein A1, N-terminally processed	HNRNPA1	hnRNP	21175000	24.3359
Heterogeneous nuclear ribonucleoprotein U-like protein 2	HNRNPUL2	hnRNP	14680000	23.8073
Probable ATP-dependent RNA helicase DDX5	DDX5	mRNA splicing	300997500	28.1652
U2 small nuclear ribonucleoprotein A	SNRPA1	mRNA splicing	115977500	26.7893
Serine/arginine-rich splicing factor 3	SRSF3	mRNA splicing	103691250	26.6277
Eukaryotic initiation factor 4A-III;Eukaryotic initiation factor 4A-III, N-terminally processed	EIF4A3	EJC Complex-mRNA splicing	50238500	25.5823
Non-POU domain-containing octamer-binding protein	NONO	mRNA splicing	47882500	25.513
RNA-binding protein 39	RBM39	mRNA splicing	44919250	25.4208
tRNA-splicing ligase RtcB homolog	RTCB	mRNA splicing	40550750	25.2732
Serine/arginine-rich splicing factor 6;Serine/arginine-rich splicing factor 5;Serine/arginine-rich splicing factor 4	SRSF6;SRSF5;SRSF4	mRNA splicing	29558750	24.8171
RNA-binding protein 14	RBM14	Transcription	1174425000	30.1293
ATP-dependent RNA helicase A	DHX9	Transcription	384462500	28.5183
Matrin-3	MATR3	Transcription	116288000	26.7931
Histidine triad nucleotide-binding protein 1	HINT1	Transcription	46767000	25.479
Prelamin-A/C;Lamin-A/C	LMNA	Chromatin organization, transcription	1197195000	30.157

## Sheet: Protein Transl., Folding, Degra
Protein names	Gene names	Molecular Function	Mean Intensity	Log2
Elongation factor Tu, mitochondrial	TUFM	Translation	467765000	28.8012
Putative elongation factor 1-alpha-like 3;Elongation factor 1-alpha 1;Elongation factor 1-alpha 2	EEF1A1P5;EEF1A1;EEF1A2	Translation	359940000	28.4232
40S ribosomal protein SA	RPSA	Translation	12429750	23.5673
T-complex protein 1 subunit gamma	CCT3	Chaperon	3280025000	31.6111
Endoplasmic reticulum resident protein 44	ERP44	Protein folding	1528600000	30.5096
Peptidyl-prolyl cis-trans isomerase A;Peptidyl-prolyl cis-trans isomerase A, N-terminally processed	PPIA	Protein folding	1234437500	30.2012
60 kDa heat shock protein, mitochondrial	HSPD1	Chaperon	550105000	29.0351
Heat shock cognate 71 kDa protein	HSPA8	chaperon	249240000	27.893
Heat shock protein HSP 90-beta	HSP90AB1	Chaperon	198312500	27.5632
T-complex protein 1 subunit alpha	TCP1	Chaperon	160760000	27.2603
Protein disulfide-isomerase A6	PDIA6	Chaperon	157034000	27.2265
Heat shock protein beta-1	HSPB1	Chaperon	111383750	26.731
T-complex protein 1 subunit beta	CCT2	Chaperon	29986250	24.8378
T-complex protein 1 subunit epsilon	CCT5	Chaperon	24114000	24.5234
DnaJ homolog subfamily B member 6;DnaJ homolog subfamily B member 8;DnaJ homolog subfamily B member 2	DNAJB6;DNAJB8;DNAJB2	Co-Chaperone	12180750	23.5381
T-complex protein 1 subunit eta	CCT7	Chaperone	9520325	23.1826
T-complex protein 1 subunit delta	CCT4	Chaperone	9033800	23.1069
GTP-binding nuclear protein Ran	RAN	Protein and RNA transport	792450000	29.5617
Tumor susceptibility gene 101 protein	TSG101	Protein transport	16008250	23.9323
Ras-related protein Rab-13	RAB13	Protein transport	13477825	23.6841
Protein-L-isoaspartate(D-aspartate) O-methyltransferase	PCMT1	Protein degradation	26014750	24.6328
E3 ubiquitin-protein ligase TRIM32	TRIM32	Protein degradation	14303450	23.7699
26S protease regulatory subunit 8	PSMC5	Protein degradation	10809975	23.3659
DnaJ homolog subfamily C member 10	DNAJC10	Protein degradation	10105875	23.2687
Proteasomal ubiquitin receptor ADRM1	ADRM1	Protein degradation	9991000	23.2522
26S protease regulatory subunit 6B	PSMC4	Protein degradation	9108050	23.1187
60S ribosomal protein L35	RPL35	ribosome-large	4382425000	32.0291
60S ribosomal protein L3	RPL3	Ribosome-large	2520550000	31.2311
40S ribosomal protein S8	RPS8	ribosome-small	2416025000	31.17
60S ribosomal protein L34	RPL34	ribosome-large	2242250000	31.0623
60S ribosomal protein L7	RPL7	ribosome-large	1561950000	30.5407
40S ribosomal protein S9	RPS9	ribosome-small	1560050000	30.5389
60S ribosomal protein L36a-like;60S ribosomal protein L36a	RPL36AL;RPL36A	ribosome-large	1497400000	30.4798
60S ribosomal protein L29	RPL29	ribosome-large	1349420000	30.3297
60S ribosomal protein L13	RPL13	ribosome-large	1070562500	29.9957
60S ribosomal protein L27	RPL27	ribosome-large	930845000	29.794
Ubiquitin-40S ribosomal protein S27a;Ubiquitin;40S ribosomal protein S27a	RPS27A	ribosome-small	778782500	29.5366
40S ribosomal protein S11	RPS11	ribosome-large	757250000	29.4962
60S ribosomal protein L6	RPL6	ribosome-large	750985000	29.4842
60S ribosomal protein L8	RPL8	ribosome-large	696865000	29.3763
60S ribosomal protein L13a	RPL13A	ribosome-large	644285000	29.2631
60S ribosomal protein L32	RPL32	ribosome-large	632217500	29.2358
40S ribosomal protein S23	RPS23	ribosome-small	602390000	29.1661
40S ribosomal protein S3	RPS3	ribosome-small	536540000	28.9991
60S ribosomal protein L21	RPL21	ribosome-large	524620000	28.9667
60S ribosomal protein L4	RPL4	ribosome-large	487055000	28.8595
60S ribosomal protein L27a	RPL27A	ribosome-large	484145000	28.8509
60S ribosomal protein L10	RPL10	ribosome-large	482667500	28.8465
60S ribosomal protein L18a	RPL18A	ribosome-large	449800000	28.7447
40S ribosomal protein S6	RPS6	ribsome-small	438842500	28.7091
60S ribosomal protein L28	RPL28	ribsome-large	412312500	28.6192
40S ribosomal protein S18	RPS18	ribosome-small	395740000	28.56
60S ribosomal protein L18	RPL18	ribosome-large	369385000	28.4606
60S ribosomal protein L35a	RPL35A	ribosome-large	358410000	28.417
60S ribosomal protein L26	RPL26	ribosome-large	344752500	28.361
60S ribosomal protein L11	RPL11	ribosome-large	334392500	28.317
60S ribosomal protein L24	RPL24	ribosome-large	276767500	28.0441
60S ribosomal protein L17	RPL17	ribosome-large	271520000	28.0165
40S ribosomal protein S14	RPS14	ribosome-small	260940000	27.9591
60S ribosomal protein L19	RPL19	ribosome-large	245987500	27.874
40S ribosomal protein S16	RPS16	ribosome-small	237212500	27.8216
40S ribosomal protein S2	RPS2	ribosome-small	231162500	27.7843
40S ribosomal protein S13	RPS13	ribosome-small	219727500	27.7111
40S ribosomal protein S15a	RPS15A	ribosome-small	206582500	27.6221
60S ribosomal protein L9	RPL9	ribosome-large	186332500	27.4733
40S ribosomal protein S26;Putative 40S ribosomal protein S26-like 1	RPS26;RPS26P11	ribosome-small	172135000	27.359
60S ribosomal protein L22	RPL22	ribosome-large	169460000	27.3364
60S ribosomal protein L12	RPL12	ribosome-large	159200000	27.2463
60S ribosomal protein L37	RPL37	ribosome-large	151278500	27.1726
40S ribosomal protein S27;40S ribosomal protein S27-like	RPS27;RPS27L	ribosome-small	147432500	27.1355
60S ribosomal protein L38	RPL38	ribosome-large	138417500	27.0445
60S ribosomal protein L23	RPL23	ribosome-large	136830250	27.0278
60S ribosomal protein L30	RPL30	ribosome-large	103757750	26.6286
40S ribosomal protein S3a	RPS3A	ribosome-small	100325250	26.5801
60S ribosomal protein L5	RPL5	ribosome-large	99129000	26.5628
40S ribosomal protein S24	RPS24	ribosome-small	93975750	26.4858
40S ribosomal protein S17	RPS17	ribosome-small	92461500	26.4623
60S ribosomal protein L14	RPL14	ribosome-large	92029250	26.4556
60S ribosomal protein L15	RPL15	ribosome-large	57318000	25.7725
40S ribosomal protein S5;40S ribosomal protein S5, N-terminally processed	RPS5	ribosome-small	49257500	25.5538
40S ribosomal protein S25	RPS25	ribosome-small	48937750	25.5444
40S ribosomal protein S20	RPS20	ribosome-small	47765000	25.5095
Putative 60S ribosomal protein L39-like 5;60S ribosomal protein L39	RPL39P5;RPL39	Ribosome-large	47206500	25.4925
40S ribosomal protein S12	RPS12	Ribosome-small	27607250	24.7185
40S ribosomal protein S4, X isoform;40S ribosomal protein S4, Y isoform 1	RPS4X;RPS4Y1	ribosome-small	26625000	24.6663
40S ribosomal protein S30	FAU	ribosome-small	20266250	24.2726
60S ribosomal protein L23a	RPL23A	ribosome-large	19974500	24.2517
60S ribosomal protein L36	RPL36	Ribosome-large	19484000	24.2158
60S ribosomal protein L37a	RPL37A	Ribosome-large	16473500	23.9736
60S ribosomal protein L7a	RPL7A	ribosome-large	12991000	23.631

## Sheet: Cell Structure
Protein names	Gene names	Molecular Function	Mean Intensity	Log2
Keratin, type II cytoskeletal 1	KRT1	Cytoskeleton	45966250000	35.4199
Keratin, type II cytoskeletal 2 epidermal	KRT2	Cytoskeleton	26734725000	34.638
Keratin, type I cytoskeletal 9	KRT9	Cytoskeleton	14189500000	33.7241
Actin, cytoplasmic 2;Actin, cytoplasmic 2, N-terminally processed	ACTG1	Cytoskeleton	1379300000	30.3613
Tubulin beta-4B chain	TUBB4B	Cytoskeleton	1258775000	30.2294
Tubulin alpha-1B chain;Tubulin alpha-4A chain	TUBA1B;TUBA4A	Cytoskeleton	1194275000	30.1535
Vimentin	VIM	Cytoskeleton	1020472500	29.9266
Glyceraldehyde-3-phosphate dehydrogenase	GAPDH	Cytoskeleton	282342500	28.0729
Cofilin-1	CFL1	Cytoskeleton	97334250	26.5364
Tubulin beta chain	TUBB	Cytoskeleton	76893750	26.1964
Fascin	FSCN1	Cytoskeleton	50973250	25.6032
Echinoderm microtubule-associated protein-like 5	EML5	Cytoskeleton	41844200	25.3185
Tubulin beta-3 chain	TUBB3	Cytoskeleton	31465500	24.9073
Filamin-A;Filamin-C	FLNA;FLNC	Cytoskeleton	19443250	24.2128
Protein POF1B	POF1B	Cytoskeleton	11411850	23.444
Tubulin beta-6 chain	TUBB6	Cytoskeleton	9120075	23.1206
TRIO and F-actin-binding protein	TRIOBP	Cytoskeleton	4738625	22.176

## Sheet: Cell Metabolism
Protein names	Gene names	Molecular Function	Mean Intensity	Log2
Pyruvate kinase PKM	PKM	Glycolysis	2401425000	31.1612
Alpha-enolase	ENO1	Glycolysis	1387650000	30.37
Glycogen phosphorylase, brain form	PYGB	Glycogen mobilization	493867500	28.8795
ATPase family AAA domain-containing protein 3B;ATPase family AAA domain-containing protein 3C;ATPase family AAA domain-containing protein 3A	ATAD3B;ATAD3C;ATAD3A	Mitochondrial network organization	486250000	28.8571
Neutral alpha-glucosidase AB	GANAB	Glucosidase	305117500	28.1848
Cytosolic acyl coenzyme A thioester hydrolase	ACOT7	Cell metabolism	247995000	27.8857
D-3-phosphoglycerate dehydrogenase	PHGDH	Hydrolysis of Acyl-CoA to free fatty acids and Coenzyme A	126987500	26.9201
Cytochrome b-c1 complex subunit 2, mitochondrial	UQCRC2	Mitochondrial electron transport-Oxidative Phosphorylation	61500750	25.8741
Phosphoribosylformylglycinamidine synthase	PFAS	Purines biosynthetic pathway	61489250	25.8738
Arginase-1	ARG1	Urea cycle	59746975	25.8324
Pyruvate dehydrogenase E1 component subunit beta, mitochondrial	PDHB	Conversion of pyruvate to acetyl-CoA	52281500	25.6398
Peroxisomal multifunctional enzyme type 2;(3R)-hydroxyacyl-CoA dehydrogenase;Enoyl-CoA hydratase 2	HSD17B4	Fatty acid beta-oxidation	40994000	25.2889
Pyruvate dehydrogenase E1 component subunit alpha, somatic form, mitochondrial	PDHA1	AcetylCoA conversion from pyruvate	39432500	25.2329
Trifunctional enzyme subunit beta, mitochondrial;3-ketoacyl-CoA thiolase	HADHB	Mitochondrial beta-oxidation	27921750	24.7349
Thioredoxin	TXN	Redox reactions	21731500	24.3733
Delta-1-pyrroline-5-carboxylate synthase;Glutamate 5-kinase;Gamma-glutamyl phosphate reductase	ALDH18A1	Aminoacid biosynthesis	20690500	24.3025
Nicotinamide phosphoribosyltransferase	NAMPT	NAD biosynthesis	14499000	23.7895
Tricarboxylate transport protein, mitochondrial	SLC25A1	ADP/ATP exchange	12474000	23.5724
Succinyl-CoA ligase [ADP/GDP-forming] subunit alpha, mitochondrial	SUCLG1	Citric acid cycle	7879275	22.9096

## Sheet: Cell Survival
Protein names	Gene names	Molecular Function	Mean Intensity	Log2
Calmodulin-like protein 5	CALML5	Cell differentiation	207285500	27.627
Inosine-5-monophosphate dehydrogenase 2	IMPDH2	Cell growth, adhesion	142332500	27.0847
Mitogen-activated protein kinase 1	MAPK1	Cell growth, adhesion	109359500	26.7045
Galectin-1	LGALS1	Cell proliferation	89735750	26.4192
Desmoglein-1	DSG1	Cell adhesion	87602175	26.3845
Desmocollin-1	DSC1	Cell adhesion	75575500	26.1714
Zyxin	ZYX	Cell adhesion	44667750	25.4127
Fibronectin;Anastellin;Ugl-Y1;Ugl-Y2;Ugl-Y3	FN1	Cell adhesion, migration	42951500	25.3562
Galectin-3-binding protein	LGALS3BP	Cell adhesion	38783150	25.2089
Protein S100-A11;Protein S100-A11, N-terminally processed	S100A11	Cell differentiation	38715000	25.2064
Protein SREK1IP1	SREK1IP1	Cell survival	26426750	24.6555
Peroxiredoxin-2	PRDX2	Cell proliferation	20860250	24.3143
F-box only protein 50	NCCRP1	Cell proliferation	18762675	24.1614
Protein-glutamine gamma-glutamyltransferase K	TGM1	Cell proliferation	10283350	23.2938

## Sheet: Other Processes
Protein names	Gene names	Molecular Function	Mean Intensity	Log2
Adenosylhomocysteinase	AHCY	Other	3675575000	31.7753
E3 ISG15--protein ligase HERC5	HERC5	Other	1303602500	30.2799
Serine/threonine-protein phosphatase 2A catalytic subunit alpha isoform	PPP2CA	Other	747547500	29.4776
Dermcidin;Survival-promoting peptide;DCD-1	DCD	Other	519852500	28.9535
ATP synthase subunit alpha, mitochondrial	ATP5A1	Other	487985000	28.8623
Desmoplakin	DSP	Other	430880000	28.6827
Guanine nucleotide-binding protein subunit beta-2-like 1;Guanine nucleotide-binding protein subunit beta-2-like 1, N-terminally processed	GNB2L1	Other	426355000	28.6675
ADP/ATP translocase 3;ADP/ATP translocase 3, N-terminally processed;ADP/ATP translocase 1	SLC25A6;SLC25A4	Other	361065000	28.4277
Ribosome biogenesis protein NSA2 homolog	NSA2	Other	291980000	28.1213
Keratinocyte proline-rich protein	KPRP	Other	248097250	27.8863
ATP synthase subunit beta, mitochondrial	ATP5B	Other	201657500	27.5873
Aurora kinase A-interacting protein	AURKAIP1	Other	176750000	27.3971
Caspase-14;Caspase-14 subunit p17, mature form;Caspase-14 subunit p10, mature form;Caspase-14 subunit p20, intermediate form;Caspase-14 subunit p8, intermediate form	CASP14	Other	145271000	27.1142
Arginine and glutamate-rich protein 1	ARGLU1	Other	141236250	27.0735
Retinitis pigmentosa 9 protein	RP9	Other	136660000	27.026
Tryptophan--tRNA ligase, cytoplasmic;T1-TrpRS;T2-TrpRS	WARS	Other	114969500	26.7767
Poly(rC)-binding protein 1	PCBP1	Other	113678250	26.7604
Peroxiredoxin-1	PRDX1	Other	107505000	26.6798
Lysozyme C	LYZ	Other	106462750	26.6658
ADP/ATP translocase 2;ADP/ATP translocase 2, N-terminally processed	SLC25A5	Other	102327750	26.6086
Protein S100-A9	S100A9	Other	94774250	26.498
Annexin A2;Putative annexin A2-like protein	ANXA2;ANXA2P2	Other	92745000	26.4668
Zinc-alpha-2-glycoprotein	AZGP1	Other	89176750	26.4102
Protein S100-A6	S100A6	Other	87085500	26.3759
Aldehyde dehydrogenase family 1 member A3	ALDH1A3	Other	82240750	26.2934
Lipocalin-1	LCN1	Other	78760500	26.231
Poly(rC)-binding protein 2;Poly(rC)-binding protein 3	PCBP2;PCBP3	Other	76963000	26.1977
Ferritin heavy chain;Ferritin heavy chain, N-terminally processed	FTH1	Other	73394250	26.1292
Serine/threonine-protein phosphatase 2A catalytic subunit beta isoform	PPP2CB	Other	61687250	25.8785
Ribosomal L1 domain-containing protein 1	RSL1D1	Other	56974750	25.7638
Protein-glutamine gamma-glutamyltransferase E;Protein-glutamine gamma-glutamyltransferase E 50 kDa catalytic chain;Protein-glutamine gamma-glutamyltransferase E 27 kDa non-catalytic chain	TGM3	Other	51445500	25.6165
Suprabasin	SBSN	Other	49434500	25.559
Ribosome biogenesis protein BRX1 homolog	BRIX1	Other	44501000	25.4073
Angiopoietin-related protein 2	ANGPTL2	Other	39038000	25.2184
Protein S100-A16	S100A16	Other	36152500	25.1076
Protein S100-A8;Protein S100-A8, N-terminally processed	S100A8	Other	32811000	24.9677
Lactotransferrin;Lactoferricin-H;Kaliocin-1;Lactoferroxin-A;Lactoferroxin-B;Lactoferroxin-C	LTF	Other	32401850	24.9496
Macrophage migration inhibitory factor	MIF	Other	30957750	24.8838
DAZ-associated protein 1	DAZAP1	Other	29500750	24.8142
ATP synthase subunit gamma, mitochondrial	ATP5C1	Other	25103000	24.5814
Uveal autoantigen with coiled-coil domains and ankyrin repeats	UACA	Other	25069850	24.5795
Junction plakoglobin	JUP	Other	23939750	24.5129
14-3-3 protein sigma	SFN	Other	21827750	24.3797
Elongation factor 2	EEF2	Other	20009500	24.2542
RuvB-like 1	RUVBL1	other	17053250	24.0235
Glycine--tRNA ligase	GARS	Other	16085800	23.9393
Serpin H1	SERPINH1	Other	15779750	23.9116
Guanine nucleotide-binding protein-like 3	GNL3	Other	15768750	23.9106
Sideroflexin-1	SFXN1	Other	14221000	23.7615
Spermine synthase	SMS	Other	12902950	23.6212
Serpin B3	SERPINB3	Other	11470500	23.4514
Elongation factor 1-gamma	EEF1G	Other	10675250	23.3478
F-actin-capping protein subunit alpha-2;F-actin-capping protein subunit alpha-1	CAPZA2;CAPZA1	Other	10546775	23.3303
Low-density lipoprotein receptor-related protein 4	LRP4	Other	8390600	23.0003
Treacle protein	TCOF1	Other	8162225	22.9605
Sequestosome-1	SQSTM1	Other	983250	19.9072
